# Supplementary material for: Genetic Association and Expression Studies Indicate a Role of Toll-Like Receptor 8 in Pulmonary Tuberculosis
Source: PLoS Genet. 2008 Oct 10;4(10):e1000218. doi: 10.1371/journal.pgen.1000218 (PMC2568981; doi:10.1371/journal.pgen.1000218)
Supplement: Table S1 — Location, Allele, Genotype Frequencies, and Allelic p-values of 149 Analysed SNPs. (0.06 MB XLS) [file pgen.1000218.s001.xls]

## Sheet: Sheet1
Table S1.Location, allele, genotype frequencies and allelic p-values of 149 analysed SNPs.
SNPs location				Allele frequencies		Genotype frequencies			Quality control			Allelic p-value
SNP Name	Chr	Location	Gene	Allele1	Allele2	Code 1	Code 2	Code 3	Total	Called	No call
rs4988453	3	38154258	MYD88	C (0.972)	A (0.028)	721 (C.C)	40 (C.A)	1 (A.A)	762	762	0	0.84
rs4988457	3	38157140	MYD88	C (0.974)	G (0.026)	721 (C.C)	38 (C.G)	1 (G.G)	762	760	2	0.84
rs6853	3	38159374	MYD88	A (0.922)	G (0.078)	647 (A.A)	109 (A.G)	5 (G.G)	762	761	1	0.79
rs6767684	3	38160178	MYD88	G (0.924)	A (0.076)	642 (G.G)	107 (G.A)	4 (A.A)	762	753	9	0.86
rs172111	3	38162998	MYD88	C (0.906)	T (0.094)	626 (C.C)	128 (C.T)	8 (T.T)	762	762	0	0.62
rs5743845	3	52230784	TLR9	C (0.997)	T (0.003)	748 (C.C)	4 (C.T)	0 (T.T)	762	752	10	0.05
rs352140	3	52231737	TLR9	G (0.65)	A (0.35)	320 (G.G)	346 (G.A)	93 (A.A)	762	759	3	0.4
rs5743836	3	52235822	TLR9	A (0.995)	G (0.005)	753 (A.A)	8 (A.G)	0 (G.G)	762	761	1	0.03
rs187084	3	52236071	TLR9	A (0.642)	G (0.358)	319 (A.A)	337 (A.G)	103 (G.G)	762	759	3	0.17
rs352144	3	52236508	TLR9	T (0.941)	G (0.059)	672 (T.T)	86 (T.G)	2 (G.G)	762	760	2	0.52
rs3733066	3	52237490	TLR9	G (0.999)	A (0.001)	761 (G.G)	1 (G.A)	0 (A.A)	762	762	0	0.3
rs352143	3	52239947	TLR9	T (0.94)	C (0.06)	672 (T.T)	89 (T.C)	1 (C.C)	762	762	0	0.06
rs164637	3	52240255	TLR9	G (0.945)	A (0.055)	679 (G.G)	82 (G.A)	1 (A.A)	762	762	0	0.17
rs353547	3	52243906	TLR9	C (0.648)	T (0.352)	324 (C.C)	338 (C.T)	99 (T.T)	762	761	1	0.05
rs353548	3	52244531	TLR9	G (0.936)	A (0.064)	665 (G.G)	96 (G.A)	1 (A.A)	762	762	0	0.07
rs11466658	4	38598205	TLR10	G (0.944)	A (0.056)	675 (G.G)	77 (G.A)	4 (A.A)	762	756	6	0.61
rs11466655	4	38598636	TLR10	C (0.788)	T (0.212)	459 (C.C)	246 (C.T)	34 (T.T)	762	739	23	0.29
rs11466653	4	38598801	TLR10	A (0.79)	G (0.21)	474 (A.A)	242 (A.G)	37 (G.G)	762	753	9	0.43
rs11466651	4	38598886	TLR10	C (0.792)	T (0.208)	475 (C.C)	239 (C.T)	37 (T.T)	762	751	11	0.43
rs11096957	4	38599057	TLR10	G (0.53)	T (0.47)	203 (G.G)	395 (G.T)	157 (T.T)	762	755	7	0.79
rs11466650	4	38599278	TLR10	A (0.999)	G (0.001)	751 (A.A)	2 (A.G)	0 (G.G)	762	753	9	0.98
rs11466649	4	38599291	TLR10	C (0.786)	A (0.214)	467 (C.C)	250 (C.A)	36 (A.A)	762	753	9	0.56
rs5743616	4	38621342	TLR1	G (0.999)	A (0.001)	756 (G.G)	1 (G.A)	0 (A.A)	762	757	5	0.33
rs4833095	4	38622276	TLR1	C (0.618)	T (0.382)	300 (C.C)	339 (C.T)	121 (T.T)	762	760	2	0.4
rs5743612	4	38622667	TLR1	C (0.97)	T (0.03)	715 (C.C)	45 (C.T)	0 (T.T)	762	760	2	0.64
rs5743596	4	38625094	TLR1	C (0.928)	T (0.072)	655 (C.C)	101 (C.T)	4 (T.T)	762	760	2	0.51
rs5743595	4	38625210	TLR1	T (0.706)	C (0.294)	379 (T.T)	316 (T.C)	66 (C.C)	762	761	1	0.66
rs11735251	4	38670237	TLR10	T (0.668)	A (0.332)	336 (T.T)	344 (T.A)	81 (A.A)	762	761	1	0.92
rs4504265	4	38671045	TLR10	C (0.668)	A (0.332)	335 (C.C)	343 (C.A)	80 (A.A)	762	758	4	0.92
rs10776483	4	38672220	TLR10	T (0.67)	C (0.33)	337 (T.T)	344 (T.C)	79 (C.C)	762	760	2	0.95
rs11096956	4	38673360	TLR10	G (0.67)	T (0.33)	336 (G.G)	343 (G.T)	79 (T.T)	762	758	4	0.95
rs10856837	4	38674239	TLR10	G (0.789)	A (0.211)	477 (G.G)	246 (G.A)	37 (A.A)	762	760	2	0.5
rs10029775	4	38675055	TLR10	C (0.79)	T (0.21)	478 (C.C)	246 (C.T)	37 (T.T)	762	761	1	0.5
rs7698870	4	38678639	TLR10	G (0.802)	A (0.198)	492 (G.G)	236 (G.A)	33 (A.A)	762	761	1	0.47
rs7658893	4	38679600	TLR10	G (0.531)	A (0.469)	206 (G.G)	395 (G.A)	159 (A.A)	762	760	2	0.67
rs5743818	4	38726343	TLR6	T (0.996)	G (0.004)	755 (T.T)	6 (T.G)	0 (G.G)	762	761	1	0.45
rs5743810	4	38727530	TLR6	C (0.998)	T (0.002)	758 (C.C)	3 (C.T)	0 (T.T)	762	761	1	0.97
rs1039559	4	38728776	TLR6	T (0.766)	C (0.234)	451 (T.T)	264 (T.C)	46 (C.C)	762	761	1	0.16
rs5743794	4	38729907	TLR6	G (0.764)	A (0.236)	441 (G.G)	271 (G.A)	43 (A.A)	762	755	7	0.69
rs6531670	4	38732202	TLR6	C (0.529)	T (0.471)	216 (C.C)	372 (C.T)	172 (T.T)	762	760	2	0.43
rs4235232	4	154975689	TLR2	T (0.997)	G (0.003)	756 (T.T)	4 (T.G)	0 (G.G)	762	760	2	0.97
rs4696483	4	154976860	TLR2	C (0.988)	T (0.012)	744 (C.C)	17 (C.T)	1 (T.T)	762	762	0	0.54
rs13123230	4	154978190	TLR2	A (0.622)	G (0.378)	289 (A.A)	369 (A.G)	103 (G.G)	762	761	1	0.89
rs4696484	4	154979643	TLR2	G (0.997)	T (0.003)	758 (G.G)	4 (G.T)	0 (T.T)	762	762	0	0.97
rs3804099	4	154982261	TLR2	T (0.81)	C (0.19)	498 (T.T)	237 (T.C)	26 (C.C)	762	761	1	0.17
rs3804100	4	154983014	TLR2	T (0.865)	C (0.135)	569 (T.T)	179 (T.C)	13 (C.C)	762	761	1	0.11
rs5743704	4	154983556	TLR2	C (0.999)	A (0.001)	757 (C.C)	2 (C.A)	0 (A.A)	762	759	3	0.33
rs5743706	4	154983807	TLR2	A (0.662)	T (0.338)	343 (A.A)	322 (A.T)	96 (T.T)	762	761	1	0.98
rs7656411	4	154985260	TLR2	T (0.754)	G (0.246)	437 (T.T)	272 (T.G)	51 (G.G)	762	760	2	0.4
rs3775296	4	187372916	TLR3	G (0.853)	T (0.147)	554 (G.G)	190 (G.T)	17 (T.T)	762	761	1	0.78
hCV447404	4	187375964	TLR3	T (0.659)	A (0.341)	332 (T.T)	335 (T.A)	91 (A.A)	762	758	4	0.52
rs3775293	4	187377882	TLR3	T (0.999)	C (0.001)	760 (T.T)	2 (T.C)	0 (C.C)	762	762	0	0.15
rs3775291	4	187379223	TLR3	G (0.538)	A (0.462)	231 (G.G)	355 (G.A)	173 (A.A)	762	759	3	0.15
rs3775290	4	187379366	TLR3	G (0.757)	A (0.243)	436 (G.G)	277 (G.A)	46 (A.A)	762	759	3	0.64
rs256988	5	114939268	TICAM2	A (0.601)	G (0.399)	272 (A.A)	372 (A.G)	118 (G.G)	762	762	0	0.57
rs256996	5	114943989	TICAM2	G (0.636)	A (0.364)	305 (G.G)	358 (G.A)	98 (A.A)	762	761	1	0.53
rs256997	5	114946741	TICAM2	C (0.604)	T (0.396)	273 (C.C)	374 (C.T)	115 (T.T)	762	762	0	0.56
rs746566	5	114949946	TICAM2	C (0.672)	T (0.328)	340 (C.C)	342 (C.T)	78 (T.T)	762	760	2	0.88
rs419939	5	114954320	TICAM2	T (0.695)	C (0.305)	368 (T.T)	321 (T.C)	71 (C.C)	762	760	2	0.88
rs256968	5	114962156	TICAM2	C (0.633)	G (0.367)	299 (C.C)	361 (C.G)	98 (G.G)	762	758	4	0.76
rs256964	5	114968192	TICAM2	C (0.624)	G (0.376)	292 (C.C)	367 (C.G)	103 (G.G)	762	762	0	0.73
rs2563298	5	140039816	CD14	C (0.882)	A (0.118)	595 (C.C)	154 (C.A)	13 (A.A)	762	762	0	0.51
rs13763	5	140040209	CD14	G (0.999)	T (0.001)	761 (G.G)	1 (G.T)	0 (T.T)	762	762	0	0.3
rs2569190	5	140041417	CD14	G (0.513)	A (0.487)	198 (G.G)	386 (G.A)	178 (A.A)	762	762	0	0.98
rs5744455	5	140041808	CD14	C (0.593)	T (0.407)	258 (C.C)	385 (C.T)	117 (T.T)	762	760	2	0.31
rs2569193	5	140043996	CD14	G (0.899)	A (0.101)	618 (G.G)	133 (G.A)	10 (A.A)	762	761	1	0.27
rs5744441	5	140045348	CD14	C (0.599)	T (0.401)	264 (C.C)	381 (C.T)	114 (T.T)	762	759	3	0.47
rs7822498	8	75061410	LY96	T (0.673)	C (0.327)	344 (T.T)	333 (T.C)	82 (C.C)	762	759	3	0.44
rs1812615	8	75064082	LY96	A (0.834)	T (0.166)	530 (A.A)	207 (A.T)	23 (T.T)	762	760	2	0.62
rs16938754	8	75065603	LY96	T (0.95)	G (0.05)	722 (T.T)	2 (T.G)	37 (G.G)	762	761	1	0.07
rs16938755	8	75066690	LY96	T (0.883)	C (0.117)	592 (T.T)	158 (T.C)	10 (C.C)	762	760	2	0.32
rs7822407	8	75070367	LY96	G (0.885)	A (0.115)	594 (G.G)	154 (G.A)	10 (A.A)	762	758	4	0.25
rs10096996	8	75075068	LY96	A (0.681)	T (0.319)	358 (A.A)	322 (A.T)	82 (T.T)	762	762	0	0.39
rs11466001	8	75079782	LY96	A (0.848)	G (0.152)	548 (A.A)	193 (A.G)	19 (G.G)	762	760	2	0.63
rs11783456	8	75080725	LY96	G (0.806)	A (0.194)	493 (G.G)	237 (G.A)	29 (A.A)	762	759	3	0.74
rs1426060	8	75081425	LY96	T (0.777)	C (0.223)	452 (T.T)	274 (T.C)	32 (C.C)	762	758	4	0.61
rs17226566	8	75082466	LY96	T (0.886)	C (0.114)	596 (T.T)	149 (T.C)	12 (C.C)	762	757	5	0.8
rs16938761	8	75083152	LY96	A (0.812)	G (0.188)	500 (A.A)	237 (A.G)	25 (G.G)	762	762	0	0.6
rs10088782	8	75085896	LY96	G (0.982)	A (0.018)	731 (G.G)	27 (G.A)	0 (A.A)	762	758	4	0.48
rs7838114	8	75098165	LY96	G (0.834)	A (0.166)	529 (G.G)	211 (G.A)	21 (A.A)	762	761	1	0.94
rs7820086	8	75103065	LY96	T (0.862)	C (0.138)	566 (T.T)	178 (T.C)	16 (C.C)	762	760	2	0.94
rs2891354	8	75103560	LY96	T (0.836)	C (0.164)	531 (T.T)	210 (T.C)	20 (C.C)	762	761	1	0.89
rs6472814	8	75105578	LY96	A (0.835)	T (0.165)	530 (A.A)	211 (A.T)	20 (T.T)	762	761	1	0.98
rs6995910	8	75108065	LY96	G (0.835)	T (0.165)	529 (G.G)	213 (G.T)	19 (T.T)	762	761	1	0.89
rs10759930	9	117541175	TLR4	T (0.758)	C (0.242)	444 (T.T)	265 (T.C)	52 (C.C)	762	761	1	0.57
rs10116253	9	117543874	TLR4	T (0.785)	C (0.215)	478 (T.T)	241 (T.C)	43 (C.C)	762	762	0	0.61
rs1927914	9	117544279	TLR4	A (0.77)	G (0.23)	458 (A.A)	253 (A.G)	48 (G.G)	762	759	3	0.68
rs1927911	9	117549608	TLR4	G (0.783)	A (0.217)	474 (G.G)	241 (G.A)	44 (A.A)	762	759	3	0.57
rs11536878	9	117551107	TLR4	C (0.914)	A (0.086)	640 (C.C)	110 (C.A)	10 (A.A)	762	760	2	0.6
rs1927907	9	117552318	TLR4	C (0.89)	T (0.11)	601 (C.C)	154 (C.T)	7 (T.T)	762	762	0	0.75
rs5030728	9	117553836	TLR4	G (0.99)	A (0.01)	746 (G.G)	16 (G.A)	0 (A.A)	762	762	0	0.22
rs5030713	9	117554523	TLR4	A (0.997)	G (0.003)	756 (A.A)	5 (A.G)	0 (G.G)	762	761	1	0.58
rs4986790	9	117554856	TLR4	A (0.983)	G (0.017)	729 (A.A)	24 (A.G)	1 (G.G)	762	754	8	0.91
rs4986791	9	117555156	TLR4	C (0.983)	T (0.017)	737 (C.C)	24 (C.T)	1 (T.T)	762	762	0	0.92
rs11536889	9	117557685	TLR4	G (0.674)	C (0.326)	340 (G.G)	345 (G.C)	75 (C.C)	762	760	2	0.3
rs11536891	9	117558891	TLR4	T (0.926)	C (0.074)	655 (T.T)	101 (T.C)	6 (C.C)	762	762	0	0.77
rs1554973	9	117560366	TLR4	T (0.892)	C (0.108)	609 (T.T)	139 (T.C)	13 (C.C)	762	761	1	0.93
rs3750919	11	1249407	TOLLIP	G (0.769)	A (0.231)	459 (G.G)	253 (G.A)	49 (A.A)	762	761	1	0.52
rs5744034	11	1252813	TOLLIP	A (0.944)	G (0.056)	679 (A.A)	81 (A.G)	2 (G.G)	762	762	0	0.61
rs3168046	11	1253225	TOLLIP	G (0.564)	A (0.436)	250 (G.G)	360 (G.A)	152 (A.A)	762	762	0	0.54
hCV25762773	11	1254903	TOLLIP	T (0.994)	C (0.006)	752 (T.T)	9 (T.C)	0 (C.C)	762	761	1	0.007
rs3793964	11	1258558	TOLLIP	T (0.543)	C (0.457)	231 (T.T)	364 (T.C)	165 (C.C)	762	760	2	0.82
rs3750920	11	1266532	TOLLIP	C (0.572)	T (0.428)	257 (C.C)	358 (C.T)	147 (T.T)	762	762	0	0.6
rs5743942	11	1270604	TOLLIP	A (0.934)	G (0.066)	664 (A.A)	96 (A.G)	2 (G.G)	762	762	0	0.82
rs3793969	11	1275460	TOLLIP	A (0.597)	T (0.403)	298 (A.A)	312 (A.T)	151 (T.T)	762	761	1	0.97
rs4963061	11	1281156	TOLLIP	G (0.669)	A (0.331)	338 (G.G)	341 (G.A)	81 (A.A)	762	760	2	0.5
rs5743867	11	1284927	TOLLIP	A (0.669)	G (0.331)	337 (A.A)	341 (A.G)	81 (G.G)	762	759	3	0.5
rs5743854	11	1287830	TOLLIP	C (0.664)	G (0.336)	334 (C.C)	343 (C.G)	84 (G.G)	762	761	1	0.53
rs563011	11	125656632	TIRAP	T (0.951)	G (0.049)	689 (T.T)	71 (T.G)	2 (G.G)	762	762	0	0.44
rs8177352	11	125659053	TIRAP	A (0.775)	G (0.225)	454 (A.A)	272 (A.G)	35 (G.G)	762	761	1	0.99
rs595022	11	125662189	TIRAP	T (0.608)	C (0.392)	273 (T.T)	379 (T.C)	109 (C.C)	762	761	1	0.79
rs3802813	11	125667678	TIRAP	G (0.792)	A (0.208)	474 (G.G)	257 (G.A)	30 (A.A)	762	761	1	0.96
rs3802814	11	125667817	TIRAP	G (0.982)	A (0.018)	734 (G.G)	26 (G.A)	1 (A.A)	762	761	1	0.39
rs1786704	11	125670967	TIRAP	C (0.606)	T (0.394)	270 (C.C)	375 (C.T)	110 (T.T)	762	755	7	0.75
rs8177388	11	125672684	TIRAP	C (0.899)	T (0.101)	617 (C.C)	131 (C.T)	11 (T.T)	762	759	3	0.99
rs1057190	12	42434526	IRAK4	T (0.827)	C (0.173)	518 (T.T)	220 (T.C)	21 (C.C)	762	759	3	0.41
rs4251431	12	42440957	IRAK4	G (0.846)	T (0.154)	544 (G.G)	201 (G.T)	17 (T.T)	762	762	0	0.4
rs1461567	12	42450956	IRAK4	G (0.657)	A (0.343)	335 (G.G)	332 (G.A)	95 (A.A)	762	762	0	0.11
rs4251473	12	42452585	IRAK4	C (0.957)	A (0.043)	698 (C.C)	62 (C.A)	2 (A.A)	762	762	0	0.72
rs4251513	12	42460471	IRAK4	C (0.523)	G (0.477)	206 (C.C)	383 (C.G)	171 (G.G)	762	760	2	0.54
rs4251527	12	42463130	IRAK4	C (0.976)	T (0.024)	723 (C.C)	37 (C.T)	0 (T.T)	762	760	2	0.18
rs4251545	12	42466562	IRAK4	G (0.845)	A (0.155)	542 (G.G)	202 (G.A)	17 (A.A)	762	761	1	0.37
rs2292151	19	4767719	TICAM1	G (0.575)	A (0.425)	246 (G.G)	383 (G.A)	132 (A.A)	762	761	1	0.25
rs7255265	19	4769378	TICAM1	C (0.566)	T (0.434)	231 (C.C)	399 (C.T)	130 (T.T)	762	760	2	0.47
rs4807650	19	4772612	TICAM1	T (0.547)	C (0.453)	217 (T.T)	397 (T.C)	146 (C.C)	762	760	2	0.46
rs11667267	19	4774689	TICAM1	A (0.596)	G (0.404)	262 (A.A)	385 (A.G)	115 (G.G)	762	762	0	0.8
rs6510827	19	4781628	TICAM1	C (0.602)	T (0.398)	268 (C.C)	381 (C.T)	112 (T.T)	762	761	1	0.8
rs4807000	19	4782878	TICAM1	G (0.604)	A (0.396)	269 (G.G)	382 (G.A)	111 (A.A)	762	762	0	0.75
rs10422141	19	4784410	TICAM1	A (0.641)	T (0.359)	306 (A.A)	362 (A.T)	92 (T.T)	762	760	2	0.52
rs179020	X	12649514	TLR7	C (0.708)	T (0.292)	476 (C.C)	126 (C.T)	159 (T.T)	762	761	1	0.21
rs1406789	X	12652929	TLR7	T (0.997)	G (0.003)	758 (T.T)	4 (T.G)	0 (G.G)	762	762	0	0.3
rs1620233	X	12657673	TLR7	G (0.905)	A (0.095)	658 (G.G)	61 (G.A)	42 (A.A)	762	761	1	0.73
rs179008	X	12663316	TLR7	A (0.997)	T (0.003)	758 (A.A)	2 (A.T)	1 (T.T)	762	761	1	0.15
rs3788935	X	12682316	TLR8	G (0.729)	A (0.271)	498 (G.G)	109 (G.A)	151 (A.A)	762	758	4	0.01
rs3761624	X	12683338	TLR8	G (0.729)	A (0.271)	499 (G.G)	108 (G.A)	152 (A.A)	762	759	3	0.01
rs3764879	X	12684354	TLR8	G (0.728)	C (0.272)	497 (G.G)	112 (G.C)	151 (C.C)	762	760	2	0.01
rs3764880	X	12684483	TLR8	G (0.729)	A (0.271)	499 (G.G)	108 (G.A)	152 (A.A)	762	759	3	0.01
rs1013150	X	12692098	TLR8	G (0.864)	A (0.136)	627 (G.G)	60 (G.A)	73 (A.A)	762	760	2	0.17
rs2159377	X	12697170	TLR8	T (0.676)	C (0.324)	456 (T.T)	115 (T.C)	189 (C.C)	762	760	2	0.19
rs2407992	X	12698769	TLR8	C (0.82)	G (0.18)	585 (C.C)	77 (C.G)	98 (G.G)	762	760	2	0.44
rs3747414	X	12699069	TLR8	A (0.82)	C (0.18)	586 (A.A)	78 (A.C)	98 (C.C)	762	762	0	0.45
rs4898375	X	152794073	IRAK1	A (0.763)	G (0.237)	526 (A.A)	111 (A.G)	125 (G.G)	762	762	0	0.29
rs633	X	152795075	IRAK1	C (0.79)	T (0.21)	549 (C.C)	104 (C.T)	108 (T.T)	762	761	1	0.15
rs3027898	X	152796737	IRAK1	C (0.789)	A (0.211)	549 (C.C)	105 (C.A)	108 (A.A)	762	762	0	0.15
rs763737	X	152799154	IRAK1	G (0.787)	A (0.213)	537 (G.G)	108 (G.A)	106 (A.A)	762	751	11	0.16
rs3027906	X	152799818	IRAK1	G (0.999)	A (0.001)	759 (G.G)	2 (G.A)	0 (A.A)	762	761	1	0.3
rs7061789	X	152801322	IRAK1	G (0.798)	A (0.202)	557 (G.G)	102 (G.A)	103 (A.A)	762	762	0	0.11
rs1059702	X	152805039	IRAK1	A (0.757)	G (0.243)	512 (A.A)	113 (A.G)	126 (G.G)	762	751	11	0.55
rs3027910	X	152806930	IRAK1	G (0.997)	A (0.003)	757 (G.G)	4 (G.A)	0 (A.A)	762	761	1	0.31
