# Supplementary material for: Genetic Association and Expression Studies Indicate a Role of Toll-Like Receptor 8 in Pulmonary Tuberculosis
Source: PLoS Genet. 2008 Oct 10;4(10):e1000218. doi: 10.1371/journal.pgen.1000218 (PMC2568981; doi:10.1371/journal.pgen.1000218)
Supplement: Table S3 — Haplotype Analysis and Distribution of TLR8 Polymorphisms among Male TB Patients and Controls from Both Cohorts. (0.02 MB XLS) [file pgen.1000218.s003.xls]

## Sheet: Sheet1
Table S3.Haplotype Analysis and Distribution of TLR8 Polymorphisms among Males TB Patients and Controls from both cohorts.
Haplotypea	Indonesian					Russian
Block 1(2kb)	Allb(%)	Cases(%)	Controls(%)	p-value	O.R.(95% c.i.)	Allb(%)	Cases(%)	Controls(%)	p-value	O.R.(95% c.i.)
H1- GGGG	71	65	77	0.0043	0.55 (0.36- 0.83)	22	20	23	0.03	0.81 (0.68- 0.98)
H2- AACA	28	34	22	0.0043	1.82 (1.2- 2.7)	78	80	76	0.03	1.22 (1.01- 1.47)
aAlleles in haplotypes are ordered from rs3788935 to rs3764880 (Figure S1A).
bIndicates the summation of cases and controls
