# Supplementary material for: Genetic Association and Expression Studies Indicate a Role of Toll-Like Receptor 8 in Pulmonary Tuberculosis
Source: PLoS Genet. 2008 Oct 10;4(10):e1000218. doi: 10.1371/journal.pgen.1000218 (PMC2568981; doi:10.1371/journal.pgen.1000218)
Supplement: Table S4 — Candidate Genes and SNPs Analyzed. (0.02 MB XLS) [file pgen.1000218.s004.xls]

## Sheet: Sheet1
Table S4.Candidate Genes and SNPs Analyzed
	Genes	Selected SNPs	SNPs out of HWE	Monomorphic SNPs (%)	Analysed SNPs(%)
Toll-Like receptors (TLR), adaptors & pathway	TLR1	16	1	9 (56.2)	5 (31.2)
	TLR2	12	-	2 (16.7)	9 (75)
	TLR3	11	2	4 (44.4)	5 (55.5)
	TLR4	28	-	12 (42.8)	13 (46.4)
	TLR6	8	-	-	5 (62.5)
	TLR7	12	1	3 (25)	4 (33.3)
	TLR8	16	-	6 (37.5)	8 (50)
	TLR9	15	-	5 (33.3)	10 (66.7)
	TLR10	19	1	3 (15.8)	15 (78.9)
	MYD88	9	-	4 (44.4)	5 (55.5)
	TICAM1	11	-	4 (36.4)	7 (63.6)
	TICAM2	7	-	-	7 (100)
	TIRAP	9	-	2 (22.2)	7 (77.8)
	TOLLIP	12	-	1 (8.3)	11 (91.7)
	CD14	11	-	4 (36.4)	6 (54.6)
	LY96	22	1	4 (18.2)	17 (77.3)
	IRAK1	15	-	5 (33.3)	8 (53.3)
	IRAK4	14	-	7 (50)	7 (50)
TOTAL	18	247	6	75 (30.6)	149 (60.8)
