# Supplementary material for: Genetic Association and Expression Studies Indicate a Role of Toll-Like Receptor 8 in Pulmonary Tuberculosis
Source: PLoS Genet. 2008 Oct 10;4(10):e1000218. doi: 10.1371/journal.pgen.1000218 (PMC2568981; doi:10.1371/journal.pgen.1000218)
Supplement: Table S5 — Allele Frequencies of 298 SNPs Tested for Population Stratification in the Indonesian Cohort. (0.07 MB XLS) [file pgen.1000218.s005.xls]

## Sheet: Sheet1
Table S5. Allele Frequencies of the 298 SNPs tested for Population Stratification
rsID	Chromosome	Minor Allele	Cases MAF	Controls MAF	Chi square	p-value
rs10489156	1	G	0.492424	0.482289	2.56312	0.109382
rs10489740	1	A	0.283333	0.30163	0.562382	0.453302
rs10493769	1	C	0.418182	0.423706	2.56312	0.109382
rs10494403	1	C	0.25	0.258152	0.121948	0.726931
rs10494916	1	T	0.422727	0.429348	0.0623655	0.802796
rs1246842	1	C	0.142424	0.146739	0.0523467	0.819029
rs1342652	1	T	0.19697	0.192935	0.0361111	0.849286
rs1343747	1	C	0.328788	0.368207	2.37797	0.123058
rs1377931	1	C	0.142424	0.146739	0.0523467	0.819029
rs1575485	1	G	0.274242	0.277174	0.0149717	0.902615
rs1609772	1	A	0.29697	0.326087	1.37364	0.241188
rs1891339	1	C	0.339394	0.33288	0.0661731	0.796992
rs1936700	1	C	0.383333	0.361413	0.715866	0.397503
rs1972942	1	G	0.251515	0.255435	0.028244	0.866536
rs1995585	1	G	0.245455	0.27038	1.12778	0.28825
rs2092254	1	T	0.304545	0.333787	2.56312	0.109382
rs2107906	1	G	0.324242	0.344687	2.56312	0.109382
rs2114580	1	G	0.366667	0.391304	0.896829	0.343633
rs212968	1	C	0.209091	0.240489	1.96329	0.161162
rs218417	1	A	0.237879	0.26087	0.980939	0.321967
rs2248308	1	A	0.198485	0.22962	1.99925	0.157377
rs2406648	1	A	0.222727	0.191576	2.06218	0.150994
rs2505722	1	T	0.443939	0.447011	0.0132883	0.908227
rs2779286	1	T	0.195455	0.205163	0.204544	0.651078
rs2796188	1	A	0.369697	0.399457	1.30113	0.254007
rs3850864	1	T	0.422727	0.46875	2.98161	0.0842156
rs400172	1	C	0.368182	0.358696	0.135388	0.71291
rs4409623	1	T	0.245455	0.237772	0.112156	0.737703
rs4475815	1	G	0.439394	0.459239	0.553723	0.456801
rs4570412	1	C	0.289394	0.279891	0.154397	0.694368
rs4949425	1	G	0.324242	0.331522	0.0836411	0.772422
rs620741	1	G	0.398485	0.415761	0.430106	0.511937
rs6427833	1	C	0.375758	0.391008	2.56312	0.109382
rs6657576	1	G	0.44697	0.434783	0.209691	0.64701
rs6660559	1	T	0.486364	0.485054	1.13722	0.28624
rs6664132	1	A	0.386018	0.351902	2.99971	0.0832795
rs6692705	1	G	0.195455	0.179348	0.593861	0.44093
rs6696736	1	A	0.221212	0.168478	6.20275	0.0127552
rs6699416	1	G	0.29697	0.248641	4.10915	0.0426519
rs6702664	1	C	0.19697	0.235054	2.96992	0.084826
rs671704	1	G	0.468182	0.471467	0.0150797	0.902266
rs718003	1	T	0.458967	0.498641	2.99971	0.0832795
rs721360	1	T	0.202128	0.194823	0.123141	0.725653
rs723632	1	C	0.329268	0.296196	6.00583	0.0142587
rs9326036	1	A	0.14697	0.14538	0.00704355	0.933115
rs952930	1	C	0.210606	0.19837	0.320673	0.571204
rs953194	1	A	0.137879	0.165761	2.09216	0.148056
rs957553	1	C	0.40303	0.413043	0.144409	0.703936
rs962933	1	A	0.122727	0.0869565	4.78341	0.0287351
rs997641	1	G	0.411315	0.411444	2.56692	0.10912
rs10495728	2	T	0.43769	0.400273	2.09658	0.147629
rs10496926	2	T	0.213636	0.197011	0.590428	0.442254
rs1378753	2	T	0.498485	0.463315	1.7244	0.189128
rs1380703	2	A	0.328788	0.347826	0.562984	0.45306
rs1399959	2	G	0.220183	0.211538	0.165657	0.684001
rs1406418	2	G	0.272727	0.322011	4.03453	0.044578
rs1433527	2	C	0.365152	0.401907	2.56312	0.109382
rs1453787	2	A	0.269697	0.282609	0.289979	0.590234
rs1462161	2	G	0.215152	0.202446	0.340455	0.559567
rs1485080	2	T	0.284848	0.302989	0.551227	0.457817
rs1487397	2	T	0.5	0.444293	4.33421	0.0373538
rs1489769	2	A	0.407576	0.421196	0.265922	0.606081
rs1526386	2	C	0.227273	0.205163	1.00601	0.315861
rs1528816	2	T	0.34697	0.368207	0.682665	0.408671
rs1530155	2	C	0.457576	0.471467	0.269928	0.60338
rs1534406	2	G	0.369697	0.38587	0.387001	0.53388
rs1586040	2	C	0.415152	0.410326	0.0334305	0.854924
rs1629422	2	C	0.43769	0.453804	2.99971	0.0832795
rs1863702	2	G	0.227273	0.217391	0.196677	0.657417
rs1900706	2	C	0.307576	0.29212	0.396275	0.52902
rs1996970	2	C	0.463636	0.491848	1.10999	0.292085
rs2037892	2	C	0.474242	0.494565	1.35478	0.244445
rs2052212	2	G	0.274242	0.252717	0.831977	0.361702
rs2242290	2	C	0.227964	0.182065	4.96394	0.0258812
rs231799	2	C	0.377273	0.388587	0.188451	0.664209
rs2355813	2	C	0.224242	0.240489	0.514235	0.473311
rs2385327	2	C	0.498485	0.485054	0.377213	0.539098
rs2437923	2	A	0.221212	0.236413	0.455075	0.499935
rs4109145	2	A	0.460606	0.460598	0	1
rs4233602	2	G	0.389394	0.436141	3.1343	0.0766613
rs4637055	2	C	0.362121	0.368207	0.0555734	0.813634
rs4671636	2	A	0.475758	0.483696	0.0878469	0.766932
rs4672212	2	G	0.0772727	0.0896739	0.69691	0.403824
rs4674167	2	C	0.15	0.118207	3.04569	0.0809518
rs564310	2	C	0.321212	0.294837	1.1373	0.286224
rs666941	2	A	0.286364	0.296196	0.162855	0.686542
rs679027	2	C	0.184848	0.188011	2.56312	0.109382
rs718001	2	T	0.156061	0.122283	3.33236	0.0679292
rs723504	2	T	0.225758	0.195652	1.90176	0.167881
rs726342	2	C	0.486364	0.471467	0.309423	0.578034
rs7426061	2	C	0.389394	0.380435	0.117998	0.731216
rs7571174	2	A	0.130303	0.118207	0.468978	0.493458
rs7581465	2	T	0.410606	0.391304	0.539955	0.462451
rs7591597	2	C	0.427273	0.441576	0.289679	0.590426
rs7593023	2	T	0.348485	0.33288	0.37744	0.538976
rs764142	2	C	0.471212	0.497283	0.946864	0.330519
rs896019	2	C	0.333333	0.311141	0.785422	0.375488
rs920278	2	C	0.294207	0.273098	6.00583	0.0142587
rs925801	2	T	0.226444	0.235695	0.169573	0.680492
rs9332420	2	G	0.289394	0.298913	0.151782	0.696838
rs9332421	2	G	0.412121	0.394022	0.473952	0.491175
rs9332426	2	A	0.456061	0.466033	0.139241	0.709036
rs980065	2	G	0.183333	0.199728	0.602951	0.437454
rs984578	2	G	0.493939	0.485014	2.56312	0.109382
rs984663	2	T	0.454545	0.433424	0.628994	0.427725
rs991684	2	A	0.289394	0.282609	0.078482	0.779365
rs993988	2	T	0.401515	0.36413	2.06044	0.151167
rs2270474	3	T	0.215152	0.203804	0.270851	0.602762
rs2567661	3	G	0.165653	0.137228	2.99971	0.0832795
rs6439591	3	C	0.45	0.438859	0.174954	0.675746
rs6766000	3	T	0.148485	0.116848	3.04354	0.0810592
rs7645596	3	C	0.133333	0.125	0.215148	0.642762
rs9288801	3	A	0.44697	0.4375	0.126519	0.722069
rs9290474	3	C	0.20303	0.220109	0.607458	0.435746
rs9332449	3	C	0.407576	0.444293	1.91746	0.166137
rs9332461	3	A	0.177273	0.173025	2.56312	0.109382
rs983154	3	G	0.375758	0.366848	0.118362	0.730817
rs10517299	4	T	0.307576	0.28125	1.16268	0.28091
rs1073671	4	T	0.193939	0.211172	2.56312	0.109382
rs1436469	4	G	0.277273	0.297554	0.69807	0.403433
rs1906297	4	T	0.368902	0.379076	6.00583	0.0142587
rs1919116	4	A	0.259091	0.243207	0.467355	0.494207
rs2572357	4	C	0.34697	0.336957	0.155102	0.693707
rs2612513	4	G	0.143939	0.13587	0.188563	0.664115
rs350993	4	T	0.410606	0.391304	0.539955	0.462451
rs4128311	4	T	0.410606	0.440217	1.2477	0.263992
rs6841855	4	C	0.457576	0.464674	0.0705491	0.790539
rs6855142	4	A	0.462121	0.41712	2.86218	0.0906845
rs718137	4	G	0.272727	0.254768	2.56312	0.109382
rs7690426	4	C	0.448485	0.407609	2.37636	0.123184
rs921853	4	G	0.419697	0.398098	0.671931	0.412379
rs9306906	4	T	0.30303	0.278533	1.01423	0.313893
rs9332467	4	A	0.110606	0.0883152	1.9409	0.163571
rs9332468	4	G	0.165653	0.15625	2.99971	0.0832795
rs9332469	4	C	0.209091	0.182065	1.62007	0.203082
rs9332470	4	G	0.445455	0.413043	1.49281	0.221781
rs9332472	4	T	0.490881	0.480978	2.99971	0.0832795
rs9332473	4	A	0.493939	0.464674	2.38644	0.122392
rs1374131	5	G	0.175758	0.160326	0.593883	0.440922
rs156093	5	G	0.460606	0.447011	0.259505	0.610461
rs2962975	5	A	0.298485	0.29564	2.56312	0.109382
rs37545	5	G	0.422727	0.453804	1.36455	0.242751
rs586853	5	T	0.365152	0.336957	1.21556	0.270233
rs717259	5	C	0.277273	0.266304	0.211656	0.645473
rs719191	5	A	0.342424	0.372283	1.34954	0.245359
rs764933	5	A	0.237879	0.248641	0.218771	0.639978
rs7703210	5	T	0.328788	0.319293	0.143262	0.705059
rs7736791	5	T	0.35303	0.347826	0.0414096	0.838749
rs9285863	5	C	0.237879	0.247283	0.167356	0.682473
rs9332409	5	C	0.221212	0.224185	0.0177586	0.893987
rs9332456	5	T	0.31003	0.334239	2.99971	0.0832795
rs9332463	5	C	0.395455	0.384511	0.175224	0.67551
rs9332464	5	A	0.325758	0.302989	0.837784	0.360031
rs1012411	6	C	0.457576	0.440217	0.423895	0.515
rs10498958	6	G	0.384848	0.365489	0.556638	0.455618
rs10499076	6	C	0.419697	0.4375	0.450203	0.502239
rs10499306	6	G	0.446809	0.442935	2.99971	0.0832795
rs1115646	6	C	0.239394	0.282609	3.35933	0.0668251
rs1116179	6	T	0.318182	0.338315	0.639129	0.424026
rs1149350	6	C	0.364742	0.368207	2.99971	0.0832795
rs1388219	6	C	0.298485	0.305707	0.0860422	0.76927
rs1407793	6	C	0.277273	0.313859	2.23268	0.13512
rs1496113	6	A	0.44697	0.456522	0.128177	0.72033
rs1612517	6	C	0.436364	0.432065	0.0261713	0.871483
rs1830642	6	A	0.29697	0.267663	1.47761	0.224148
rs1999083	6	A	0.295455	0.346467	4.14536	0.0417487
rs2067012	6	T	0.434848	0.398098	1.93518	0.164192
rs2172970	6	A	0.312121	0.30163	0.180137	0.671256
rs2207553	6	T	0.384848	0.334239	3.87696	0.0489532
rs2223995	6	G	0.209091	0.220109	0.250357	0.616824
rs2245777	6	G	0.357576	0.381793	0.875168	0.349529
rs243120	6	G	0.365152	0.360054	0.0391223	0.843207
rs2475803	6	A	0.380303	0.40625	0.981176	0.321909
rs2485432	6	T	0.377273	0.433424	4.54618	0.0329923
rs2504857	6	A	0.148485	0.120924	2.27839	0.131188
rs2655620	6	T	0.416667	0.408967	0.085108	0.770491
rs2812152	6	G	0.393939	0.425272	1.41175	0.234766
rs283553	6	G	0.468182	0.452446	0.346895	0.555876
rs3949571	6	T	0.178788	0.186141	0.126026	0.722588
rs4321804	6	T	0.430303	0.427989	0.00760521	0.930506
rs4557524	6	T	0.471212	0.461957	0.119778	0.729275
rs4706947	6	C	0.443939	0.453804	0.136868	0.711414
rs536165	6	A	0.189394	0.183424	0.0818291	0.774834
rs6571089	6	T	0.292424	0.298913	0.0703282	0.790859
rs6901567	6	C	0.395455	0.39538	7.99443e-06	0.997744
rs6905946	6	G	0.227273	0.222826	0.0394651	0.84253
rs6910745	6	A	0.0484848	0.048913	0.00137684	0.970401
rs6934462	6	G	0.240909	0.225543	0.459973	0.497637
rs722359	6	G	0.24697	0.244565	0.0108549	0.917021
rs725752	6	T	0.283333	0.263587	0.683739	0.408302
rs728263	6	C	0.288991	0.248641	9.0184	0.00267275
rs756258	6	G	0.260671	0.319293	6.13675	0.0132401
rs813021	6	T	0.304545	0.336957	1.67535	0.195544
rs915203	6	T	0.456061	0.493207	3.58665	0.0582455
rs926402	6	C	0.45	0.46049	2.56312	0.109382
rs9296764	6	A	0.283333	0.286685	0.019176	0.889863
rs9328058	6	C	0.407576	0.36413	2.77477	0.0957606
rs975303	6	C	0.204545	0.197011	0.123198	0.725592
rs4236492	7	G	0.286364	0.293478	0.0855229	0.769948
rs4720913	7	A	0.395455	0.400815	0.0417245	0.838146
rs4729134	7	C	0.395455	0.414402	0.518226	0.471599
rs9332427	7	T	0.49697	0.5	0.0127812	0.909988
rs4382428	8	G	0.495455	0.494565	0.00110094	0.973531
rs4445211	8	C	0.321212	0.341033	0.616698	0.432277
rs4871877	8	A	0.493939	0.495924	0.00548215	0.940977
rs6470637	8	G	0.0454545	0.0326087	1.54418	0.213997
rs6471542	8	A	0.280488	0.271233	0.215944	0.642148
rs7818744	8	C	0.307576	0.350543	2.90456	0.0883296
rs9298162	8	C	0.0575758	0.0774457	2.1662	0.141074
rs4424334	9	T	0.286364	0.293478	0.0855229	0.769948
rs4879670	9	T	0.434848	0.485054	3.52949	0.0602862
rs9298877	9	T	0.357576	0.377717	0.606826	0.435985
rs9332452	9	T	0.331818	0.351902	0.623356	0.429803
rs9332454	9	T	0.35303	0.361413	0.10646	0.744211
rs10509887	10	C	0.20303	0.22962	1.44768	0.2289
rs10509965	10	C	0.154545	0.175272	1.08265	0.298105
rs10510066	10	T	0.174242	0.184783	0.262135	0.608657
rs1361356	10	T	0.269697	0.258856	2.56312	0.109382
rs1409737	10	T	0.390909	0.42663	1.83588	0.175435
rs1415922	10	C	0.386364	0.353261	1.6378	0.200628
rs1532232	10	A	0.3	0.289402	0.188132	0.664476
rs1756740	10	A	0.198485	0.199728	0.00337326	0.953685
rs1912607	10	T	0.302432	0.285326	2.99971	0.0832795
rs1934050	10	G	0.234848	0.266304	1.82933	0.176207
rs1953736	10	T	0.413636	0.410326	0.0157407	0.900158
rs2147283	10	A	0.186364	0.199728	0.398398	0.527918
rs2252432	10	C	0.221212	0.217391	0.0296805	0.863217
rs2804614	10	C	0.480183	0.47962	6.00583	0.0142587
rs3910156	10	G	0.215152	0.183424	2.20228	0.137806
rs4933583	10	A	0.406061	0.39538	0.16532	0.684305
rs649192	10	G	0.233333	0.199728	2.32347	0.127435
rs713496	10	T	0.121212	0.115489	0.109348	0.740888
rs7898715	10	A	0.406061	0.415301	5.1314	0.0234968
rs872570	10	G	0.398485	0.391304	0.0750945	0.784059
rs9332404	10	C	0.378788	0.353261	0.977919	0.322713
rs9332405	10	T	0.404545	0.432065	1.08267	0.298101
rs9332446	10	A	0.404255	0.408967	2.99971	0.0832795
rs9332447	10	A	0.298485	0.275815	0.874729	0.349649
rs9332448	10	G	0.480303	0.493207	0.976858	0.322976
rs2702636	11	A	0.386364	0.411685	0.929804	0.334914
rs4938659	11	T	0.1	0.126359	2.39546	0.121688
rs512398	11	G	0.348485	0.338315	0.159666	0.689464
rs9332402	11	A	0.416667	0.422554	0.0495236	0.823894
rs1920586	12	G	0.439394	0.46875	1.20945	0.271441
rs3862406	12	T	0.00803859	0.0183616	2.94621	0.0860793
rs5019250	12	A	0.395455	0.427989	1.51976	0.217656
rs6538463	12	G	0.356061	0.33288	0.828708	0.362646
rs7296765	12	T	0.339394	0.350543	0.191349	0.661796
rs7304475	12	T	0.481818	0.5	0.460254	0.497505
rs7979870	12	T	0.183333	0.168478	0.530654	0.466332
rs9332412	12	G	0.307576	0.328804	0.722118	0.39545
rs9332443	12	A	0.492424	0.494565	0.235605	0.627398
rs1413083	13	A	0.412121	0.423913	0.198838	0.65566
rs1414933	13	G	0.469697	0.47962	0.137385	0.710894
rs1604613	13	A	0.440909	0.444293	0.0161547	0.89886
rs1899717	13	A	0.44697	0.475543	1.14314	0.284989
rs2391376	13	C	0.466667	0.471467	0.0322004	0.857589
rs2760101	13	C	0.401515	0.429348	1.10956	0.292178
rs4287457	13	A	0.436364	0.449591	2.56312	0.109382
rs4886367	13	C	0.187879	0.220109	2.2189	0.13633
rs643773	13	C	0.451515	0.463315	0.195199	0.658624
rs657464	13	G	0.368182	0.345109	0.807982	0.368717
rs7338389	13	C	0.454545	0.46875	0.282463	0.595091
rs766106	13	A	0.360606	0.370924	0.159632	0.689495
rs7990319	13	G	0.187879	0.19837	0.24548	0.620276
rs9285235	13	A	0.490909	0.486413	0.0281505	0.866755
rs9332444	13	G	0.0469697	0.0910326	10.3503	0.00129454
rs951095	13	T	0.332822	0.361413	12.0375	0.000521421
rs973907	13	C	0.384848	0.394022	0.123116	0.725679
rs1483912	14	G	0.266667	0.262228	0.0352504	0.851072
rs1867468	15	T	0.0287879	0.0407609	1.47287	0.224894
rs606118	15	G	0.468182	0.494565	0.970096	0.324656
rs7168889	15	C	0.334848	0.369565	1.83592	0.17543
rs723033	15	T	0.331818	0.359673	2.56312	0.109382
rs733036	15	G	0.310606	0.30163	0.132034	0.716333
rs1420984	16	G	0.156061	0.127717	2.30633	0.128848
rs1946127	16	C	0.425758	0.467391	2.43929	0.118329
rs8046880	16	G	0.301515	0.290761	0.193181	0.660282
rs9332413	16	A	0.263636	0.259511	0.0306695	0.86098
rs9332429	16	T	0.412121	0.410326	0.00463139	0.945742
rs725900	17	T	0.212121	0.206522	0.0659549	0.79732
rs8071941	17	A	0.336364	0.338315	0.00592813	0.938628
rs872387	17	G	0.316667	0.367847	4.32044	0.0376572
rs930526	17	A	0.419453	0.472826	4.20737	0.0402487
rs10513895	18	A	0.337879	0.358696	0.663811	0.415218
rs2715368	18	A	0.366667	0.342391	0.896812	0.343638
rs8089528	18	G	0.190909	0.234332	4.28893	0.0383612
rs4075276	19	A	0.404545	0.41712	0.227235	0.633582
rs8106462	19	T	0.0121212	0.0163043	0.431183	0.511409
rs9332428	19	A	0.45	0.44837	0.00373869	0.951244
rs2179443	20	G	0.145455	0.133152	0.440126	0.507062
rs4816025	20	A	0.225758	0.211957	0.388156	0.53327
rs6023940	20	T	0.477273	0.494565	1.10434	0.293316
rs6069418	20	C	0.490909	0.498641	0.0832238	0.772975
rs6133822	20	A	0.451515	0.482337	1.32785	0.249189
rs6134535	20	C	0.187879	0.196185	2.56312	0.109382
rs6140226	20	C	0.39697	0.444293	3.19505	0.0738616
rs761870	20	A	0.457576	0.466033	0.100121	0.751685
